# Supplementary material for: Spatial metabolomics as a new avenue in plant developmental biology: insights into serine biosynthesis during spermatogenesis in Marchantia polymorpha
Source: Plant Signal Behav. 2025 Oct 17;20(1):2571669. doi: 10.1080/15592324.2025.2571669 (PMC12536615; doi:10.1080/15592324.2025.2571669)
Supplement: Supplementary material — Supplementary Table 1. Differentially accumulated metabolites selected by Fold Change. [file KPSB_A_2571669_SM2791.xlsx]

## Sheet: Sheet1
	Supplementary Table 1. Differentially accumulated metabolites selected by Fold Change
	Incresed in the central region	p-value	FC value		Decresed in the central region	p-value	FC value		Incresed in the peripheral region	p-value	FC value		Decresed in the peripheral region	p-value	FC value
	2-Aminopimelic acid-3TMS	3.98e-07	2.55751		Cadaverine-3TMS	5.32e-05	0.316433		Histidine-3TMS	1.3695e-07	2.8452		Cadaverine-3TMS	2.0759e-09	0.383597
	Citric acid-4TMS	3.93e-06	2.58412		Uridine-3TMS	0.00018178	0.191818		Citric acid-4TMS	3.2934e-06	2.97578		Taurine-3TMS	4.6755e-06	0.162977
	Lactitol-9TMS	5.29e-06	2.76135		Taurine-3TMS	0.00020319	0.155607		2-Aminopimelic acid-3TMS	4.7073e-06	2.94341		Uridine-3TMS	0.00039309	0.426506
	Kynurenine-2TMS	6.96e-06	2.86313		Threitol-4TMS	0.0020016	0.274101		Lactitol-9TMS	1.3912e-05	2.77954		Serine-2TMS	0.0019029	0.492602
	4-Aminobutyric acid-3TMS	7.88e-06	3.53138		Xylulose-meto-4TMS	0.014003	0.421143		Maltose-meto-8TMS	2.1541e-05	2.4744		Norepinephrine-5TMS	0.011317	0.466999
	Lysine-4TMS	1.16e-05	2.73062		Isomaltose-meto-8TMS	0.01497	0.327547		Lactose-meto-8TMS	3.361e-05	2.84716
	Lactose-meto-8TMS	1.35e-05	2.75737						Trehalose-8TMS	3.6698e-05	2.88765
	Trehalose-8TMS	1.74e-05	2.74211						Glycine-3TMS	5.9284e-05	2.51584
	2,3-Bisphosphoglyceric acid-5TMS	2.44e-05	3.78886						2-Aminoethanol-3TMS	6.9019e-05	2.20699
	Maltose-meto-8TMS	3.09e-05	2.49161						2,3-Bisphosphoglyceric acid-5TMS	8.5178e-05	3.4486
	Shikimic acid-4TMS	3.87e-05	2.7173						Urea-2TMS	0.00015136	3.72513
	2-Deoxy-glucose-4TMS	5.3e-05	2.06675						Batyl alcohol-2TMS	0.00020117	2.41646
	Tyramine-3TMS	6.62e-05	2.65464						4-Aminobutyric acid-3TMS	0.00024857	2.74692
	Batyl alcohol-2TMS	8.32e-05	2.22997						Tyramine-3TMS	0.0003332	2.45926
	Guanine-3TMS	0.00017264	2.81967						Lysine-4TMS	0.00037635	2.47781
	Uracil-2TMS	0.00017587	4.73712						5-Oxoproline-2TMS	0.00085734	2.43949
	2-Aminoethanol-3TMS	0.00018013	2.44725						2-Ketoadipic acid-meto-2TMS	0.0010648	2.47908
	Threonic acid-4TMS	0.00029809	2.12066						5'-Methylthioadenosine-2TMS	0.0011552	2.24849
	Isocitric acid-4TMS	0.00049846	2.32423						Guanine-3TMS	0.0016215	2.67536
	Uridine monophosphate-5TMS	0.00063079	3.82805						Isocitric acid-4TMS	0.0022197	2.61364
	Inosine-4TMS	0.0013455	2.08678						Glutamic acid-3TMS	0.0022363	2.2398
	Glycerol 2-phosphate-4TMS	0.0018839	2.42921						Allantoin-4TMS	0.002257	2.61675
	Inositol phosphate-7TMS	0.0019731	2.55889						5-Aminovaleric acid-2TMS	0.0024569	2.11228
	Histidinol-3TMS	0.002037	2.71541						Tyrosine-3TMS	0.0024707	2.11778
	Adenine-2TMS	0.0020465	2.26888						4-Hydroxyproline-3TMS	0.0029762	2.57641
	Mannose 6-phosphate-meto-6TMS	0.0023075	2.40017						Leucine-2TMS	0.0035109	2.3741
	Glycerol 3-phosphate-4TMS	0.0026319	2.68648						Uridine monophosphate-5TMS	0.0041046	2.75194
	Cytidine-4TMS	0.002852	2.31755						Glyceric acid-3TMS	0.0041245	2.23458
	Urea-2TMS	0.0034133	2.71731						Kynurenine-2TMS	0.0056942	2.54781
	Glucose 6-phosphate-meto-6TMS	0.0050238	2.35285						Threonic acid-4TMS	0.0057648	2.09851
	Glutamic acid 5-methylester-2TMS	0.0057943	2.37339						Pyridoxamine-3TMS	0.0073281	2.26779
	Linoleic acid-TMS	0.0066389	2.30682						Valine-2TMS	0.0074963	2.17016
	Histidine-3TMS	0.0067074	2.57379						Cytidine-4TMS	0.008022	2.35396
	Docosapentaenoic acid-TMS	0.006849	2.08305						Norvaline-2TMS	0.0080887	2.0997
	Cysteine-3TMS	0.0071428	2.04013						Phosphoric acid-3TMS	0.0082415	2.18502
	Gluconic acid-6TMS	0.0072445	2.29204						Cysteine-3TMS	0.013509	2.10308
	Maltitol-9TMS	0.0079666	2.26415						N-Acetylserine-2TMS	0.017731	2.95674
	2-Hydroxyisocaproic acid-2TMS	0.0080308	3.01836						Pyridoxine-3TMS	0.021409	2.25817
	Sucrose-8TMS	0.0082438	2.00834						3-Aminoglutaric acid-2TMS	0.02298	2.23597
	Galactosamine-5TMS	0.010246	2.18625						Glycerol 3-phosphate-4TMS	0.023044	2.43934
	Arginine-3TMS	0.010369	2.16303						S-Benzyl-Cysteine-4TMS	0.023422	2.96755
	Dihydroxyacetone phosphate-meto-3TMS	0.010535	2.52815						Alanine-2TMS	0.024594	2.20407
	Succinic acid-2TMS	0.014653	2.03808						Dihydrouracil-TMS	0.027782	2.19958
									Aconitic acid-3TMS	0.032891	2.0379
									Ribonic acid-5TMS	0.034167	2.00078
									Aspartic acid-3TMS	0.04121	2.20195
									2-Ketoadipic acid-oxime-3TMS	0.041715	2.08507
									Dihydroorotic acid-3TMS	0.043197	2.07603
									Malic acid-3TMS	0.045294	2.2744
									meso-Erythritol-4TMS	0.047773	2.23193
													p-value were caliculated by Stundent's t-test
													Color code indicates the category of the ven diagram
